# Supplementary material for: A Study on the Radiosensitivity of Radiation-Induced Lung Injury at the Acute Phase Based on Single-Cell Transcriptomics
Source: Front Immunol. 2022 Jul 27;13:941976. doi: 10.3389/fimmu.2022.941976 (PMC9364823; doi:10.3389/fimmu.2022.941976)
Supplement: Supplementary file 3 [file Table_1.xlsx]

## Sheet: CommonGenes.SensitiveCells
Gene	T&NK		B		DC		Macrophage		Monocyte		Granulocyte
	logFC	adj.P.Val	logFC	adj.P.Val	logFC	adj.P.Val	logFC	adj.P.Val	logFC	adj.P.Val	logFC	adj.P.Val
Bax	0.896267	4.5e-57	0.800822	3.98e-17	0.951007	7.36e-26	0.666558	4.54e-40	0.597252	4.62e-11	0.611168	6.75e-05
Cdkn1a	0.8901	4.06e-70	0.780576	8.04e-30	0.792318	1.15e-09	0.954925	1.07e-67	0.741798	2.62e-12	0.896942	1.27e-06
Mgp	0.813602	1.41e-45	0.361467	0.00166177	0.517258	5.23e-08	0.451053	7.23e-21	0.812522	3.6e-17	0.637138	0.00428484
Igfbp7	0.751624	1.53e-53	0.241936	0.00791151	0.282533	0.000106467	0.330206	3.02e-15	0.671506	8.72e-18	0.571824	8.63e-05
Rps27l	0.751449	3.69e-33	0.918852	2.71e-20	0.799261	2.54e-13	0.55276	1.47e-35	0.96541	4.43e-25	0.848026	3.8e-07
Scgb3a2	0.70155	2.86e-47	0.616096	1.92e-18	0.508663	7.74e-12	0.961425	2.96e-69	0.952815	4.09e-45	1.08198	2.6e-10
Sem1	0.681633	3.22e-23	0.881398	8.04e-19	0.572193	9.82e-07	0.288307	8.7e-07	0.733733	1.65e-08	1.17807	1.02e-08
Selenow	0.648291	2.85e-21	0.669827	6.95e-12	0.383848	0.000271587	0.157855	0.0178249	0.370996	0.000169876	0.414936	0.0169437
Selenok	0.55033	1.98e-15	1.01539	4e-28	0.738052	2.13e-13	0.225221	0.000147635	0.813363	1.23e-16	0.656688	0.00231817
Ccng1	0.541392	1.52e-45	0.846359	8.42e-48	0.760653	3.54e-36	0.493455	8.35e-32	0.659224	3.67e-29	0.473041	4.81e-06
Elob	0.525649	3.63e-15	0.774755	7.97e-17	0.538379	4.48e-08	0.22043	0.000143668	0.749727	1.37e-15	0.678073	0.000114163
Sparc	0.504289	7.23e-27	0.316341	1.56e-05	0.250933	0.000195421	0.215187	7.24e-08	0.74021	5.78e-26	0.522034	0.000382366
Phlda3	0.490451	3.87e-126	0.386647	1.27e-27	0.811593	7.38e-43	0.492099	2.01e-35	0.605494	1.5e-46	0.836543	1.12e-32
Cops9	0.489649	1.22e-18	0.397332	2.86e-07	0.36925	3.5e-05	0.154387	0.0209731	0.647312	7.74e-15	0.385233	0.00351851
Scgb3a1	0.479087	1.53e-45	0.535678	3.1e-30	0.414648	1.11e-15	0.788029	1.83e-70	0.881944	1.31e-64	0.90634	1.45e-16
Selenop	0.369418	7.73e-12	0.422919	1.17e-11	0.271871	0.0050647	0.233703	9.09e-05	0.750991	2.48e-17	0.566469	6.25e-05
Gas6	0.336094	1.34e-50	0.147016	2.29e-05	0.207745	4.01e-06	0.171888	5.5e-18	0.388669	5.91e-19	0.393056	1.53e-08
Timp3	0.322955	1.99e-25	0.221269	2.78e-06	0.291043	8.03e-11	0.211862	1.2e-12	0.366029	6.2e-11	0.606182	1.54e-09
Commd3	0.300575	3.09e-16	0.357737	1.39e-07	0.251558	5.66e-05	0.275926	4.45e-09	0.471074	5.77e-19	0.377134	5.46e-07
Serpine2	0.297772	2.31e-44	0.393281	1.16e-18	0.163792	4.73e-06	0.0726336	1.1e-05	0.228199	5.73e-10	0.290093	0.000824648
Cldn5	0.294043	5.54e-18	0.169174	0.00184925	0.196175	0.000261622	0.0784733	0.0152063	0.383951	7.29e-12	0.440117	1.79e-05
Igfbp4	0.293222	3.46e-07	0.137138	0.0154911	0.170511	0.00249498	0.0634143	0.0287508	0.232447	5.39e-08	0.524262	1.31e-07
Epas1	0.240471	1.64e-11	0.155304	0.00470447	0.155808	0.0107705	0.138052	0.000159949	0.327211	3.36e-09	0.26103	0.0208978
Selenos	0.221964	9.52e-06	0.707408	4.53e-24	0.185695	0.0279748	0.188793	0.000606143	0.297614	1.7e-05	0.293825	0.00387074
Trp53inp1	0.214959	1.52e-13	0.559459	1.02e-27	0.260203	1.16e-10	0.102241	7.67e-08	0.263036	2.25e-14	0.244885	0.0147708
Ccl21a	0.206625	9.55e-07	0.143241	0.0367414	0.258834	5.34e-05	0.216061	3.59e-08	0.245013	0.000728246	0.370024	0.0163721
Dcn	0.205568	1.32e-09	0.176514	0.000573911	0.15543	0.000194314	0.146145	7.23e-07	0.27425	2.04e-09	0.297079	0.00301822
Egfl7	0.204598	2.88e-11	0.137802	0.00817188	0.122214	0.0317882	0.100579	0.000375256	0.179043	0.000152039	0.351649	0.00138974
Serping1	0.196675	9.43e-15	0.131648	0.00685847	0.149663	0.000640579	0.0599596	0.0229825	0.27595	7.64e-09	0.216728	0.0468631
Ftl1-ps1	0.184892	5.27e-07	0.251434	4.28e-05	0.621559	2.44e-14	0.197526	0.00319539	0.873574	1.57e-27	0.567432	2.84e-05
Cox6b2	0.177956	8.22e-24	0.205089	7.84e-12	0.307024	1.56e-10	0.34149	3.44e-12	0.713411	3.17e-45	0.178883	0.0282405
Bpifa1	0.165965	3.52e-17	0.157743	3.72e-07	0.279233	5.15e-13	0.317381	2.66e-27	0.49781	2.25e-45	0.486052	4.25e-11
Mylk	0.163289	4.06e-21	0.0751166	0.00240412	0.0785992	0.00821619	0.0414137	0.00244327	0.154503	3.49e-08	0.107885	0.0165176
Gpihbp1	0.161921	1.96e-12	0.109554	0.00235177	0.0785175	0.0384187	0.0430074	0.0470513	0.111783	0.0113429	0.271712	0.00629708
Cavin3	0.158396	1.02e-24	0.0567042	0.0176651	0.0750493	0.00747954	0.064877	0.000133942	0.216654	1.21e-14	0.192947	0.000139575
Selenom	0.154523	2.09e-26	0.14724	1.79e-09	0.185245	3.56e-06	0.0593206	0.000772658	0.203664	1.35e-08	0.1126	0.000868861
Ncoa4	0.117895	0.00012366	0.18642	9.61e-05	0.274562	1.09e-06	0.266518	1.56e-05	0.935144	1.43e-43	0.23805	0.0163721
Socs2	0.108385	1.42e-06	0.18142	9.5e-14	0.727936	9.48e-18	0.112968	0.00270002	0.169259	7e-09	0.13583	0.0181917
Kank3	0.107005	1.79e-10	0.0763681	0.0055995	0.223654	2.48e-08	0.0852737	0.00147283	0.198502	3.32e-12	0.232222	0.000166678
Psrc1	0.0762479	1.64e-20	0.217141	1.22e-21	0.0650238	0.00316796	0.0249037	0.0180535	0.0289211	0.000770637	0.0818499	0.00135362
Prex2	0.0373177	0.0016884	0.0788473	0.00347481	0.0373334	0.00751594	0.0310773	0.000716176	0.0746692	0.00202421	0.179439	0.000873603
Map3k20	0.0363797	1.38e-05	0.0615139	0.000100487	0.159377	7.84e-09	0.103811	2.73e-07	0.1598	4.57e-08	0.0524897	0.0163721
Note: differentially expressed genes for senstive clusters were identified based on a linear model implemented in the lmFit function form the R package limma.
